# Supplementary material for: Plant Polyphenol Gossypol Induced Cell Death and Its Association with Gene Expression in Mouse Macrophages
Source: Biomolecules. 2023 Mar 30;13(4):624. doi: 10.3390/biom13040624 (PMC10136236; doi:10.3390/biom13040624)
Supplement: Supplementary file 1 [file biomolecules-13-00624-s001.zip]

Archive with 1 entries (1 files):
- biomolecules-2235351-supplementary.pdf
